# Supplementary material for: LaZn12.37 (1), a zinc-deficient variant of the NaZn13 structure type
Source: Acta Crystallogr Sect E Struct Rep Online. 2011 Jul 30;67(Pt 8):i43. doi: 10.1107/S1600536811028893 (PMC3212105; doi:10.1107/S1600536811028893)
Supplement: Supplementary file 1 [file e-67-00i43-sup1.cif]

##############################################################################
#                                                                            #
# This CIF contains the data in a paper accepted for publication in          #
# Acta Crystallographica Section E. It conforms to the requirements of       #
# Notes for Authors for Acta Crystallographica Section E, and has been       #
# peer reviewed under the auspices of the IUCr Commission on Journals.       #
#                                                                            #
# Full details of the Crystallographic Information File format               #
# are given in the paper "The Crystallographic Information File (CIF):       #
# a New Standard Archive File for Crystallography" by S. R. Hall, F. H.      #
# Allen and I. D. Brown [Acta Cryst. (1991), A47, 655-685].                  #
#                                                                            #
# The current version of the core CIF dictionary is obtainable from          #
# ftp://ftp.iucr.org/pub/cif_core.dic.                                       #
#                                                                            #
# Software is freely available for graphical display of the structure(s)     #
# in this CIF. For information consult the CIF software page                 #
# http://www.iucr.org/resources/cif/software.                                #
#                                                                            #
# This file may be used for bona fide research purposes within the           #
# scientific community so long as proper attribution is given to the journal # 
# article from which it was obtained.                                        #
#                                                                            #
##############################################################################
data_I
_audit_creation_method     SHELXL-97
_chemical_name_systematic     'lanthanum dodecazinc'
_chemical_name_common     ?
_chemical_formula_moiety     'La Zn12.37'
_chemical_formula_sum     'La Zn12.36'
_chemical_formula_weight     947.0023
_chemical_melting_point     ?
_symmetry_cell_setting     cubic
_symmetry_space_group_name_H-M     'F m -3 c'
_symmetry_space_group_name_hall     '-F 4c 2 3'
loop_
    _symmetry_equiv_pos_as_xyz
    'x, y, z'
    '-x, -y, z'
    '-x, y, -z'
    'x, -y, -z'
    'z, x, y'
    'z, -x, -y'
    '-z, -x, y'
    '-z, x, -y'
    'y, z, x'
    '-y, z, -x'
    'y, -z, -x'
    '-y, -z, x'
    'y+1/2, x+1/2, -z+1/2'
    '-y+1/2, -x+1/2, -z+1/2'
    'y+1/2, -x+1/2, z+1/2'
    '-y+1/2, x+1/2, z+1/2'
    'x+1/2, z+1/2, -y+1/2'
    '-x+1/2, z+1/2, y+1/2'
    '-x+1/2, -z+1/2, -y+1/2'
    'x+1/2, -z+1/2, y+1/2'
    'z+1/2, y+1/2, -x+1/2'
    'z+1/2, -y+1/2, x+1/2'
    '-z+1/2, y+1/2, x+1/2'
    '-z+1/2, -y+1/2, -x+1/2'
    'x, y+1/2, z+1/2'
    '-x, -y+1/2, z+1/2'
    '-x, y+1/2, -z+1/2'
    'x, -y+1/2, -z+1/2'
    'z, x+1/2, y+1/2'
    'z, -x+1/2, -y+1/2'
    '-z, -x+1/2, y+1/2'
    '-z, x+1/2, -y+1/2'
    'y, z+1/2, x+1/2'
    '-y, z+1/2, -x+1/2'
    'y, -z+1/2, -x+1/2'
    '-y, -z+1/2, x+1/2'
    'y+1/2, x+1, -z+1'
    '-y+1/2, -x+1, -z+1'
    'y+1/2, -x+1, z+1'
    '-y+1/2, x+1, z+1'
    'x+1/2, z+1, -y+1'
    '-x+1/2, z+1, y+1'
    '-x+1/2, -z+1, -y+1'
    'x+1/2, -z+1, y+1'
    'z+1/2, y+1, -x+1'
    'z+1/2, -y+1, x+1'
    '-z+1/2, y+1, x+1'
    '-z+1/2, -y+1, -x+1'
    'x+1/2, y, z+1/2'
    '-x+1/2, -y, z+1/2'
    '-x+1/2, y, -z+1/2'
    'x+1/2, -y, -z+1/2'
    'z+1/2, x, y+1/2'
    'z+1/2, -x, -y+1/2'
    '-z+1/2, -x, y+1/2'
    '-z+1/2, x, -y+1/2'
    'y+1/2, z, x+1/2'
    '-y+1/2, z, -x+1/2'
    'y+1/2, -z, -x+1/2'
    '-y+1/2, -z, x+1/2'
    'y+1, x+1/2, -z+1'
    '-y+1, -x+1/2, -z+1'
    'y+1, -x+1/2, z+1'
    '-y+1, x+1/2, z+1'
    'x+1, z+1/2, -y+1'
    '-x+1, z+1/2, y+1'
    '-x+1, -z+1/2, -y+1'
    'x+1, -z+1/2, y+1'
    'z+1, y+1/2, -x+1'
    'z+1, -y+1/2, x+1'
    '-z+1, y+1/2, x+1'
    '-z+1, -y+1/2, -x+1'
    'x+1/2, y+1/2, z'
    '-x+1/2, -y+1/2, z'
    '-x+1/2, y+1/2, -z'
    'x+1/2, -y+1/2, -z'
    'z+1/2, x+1/2, y'
    'z+1/2, -x+1/2, -y'
    '-z+1/2, -x+1/2, y'
    '-z+1/2, x+1/2, -y'
    'y+1/2, z+1/2, x'
    '-y+1/2, z+1/2, -x'
    'y+1/2, -z+1/2, -x'
    '-y+1/2, -z+1/2, x'
    'y+1, x+1, -z+1/2'
    '-y+1, -x+1, -z+1/2'
    'y+1, -x+1, z+1/2'
    '-y+1, x+1, z+1/2'
    'x+1, z+1, -y+1/2'
    '-x+1, z+1, y+1/2'
    '-x+1, -z+1, -y+1/2'
    'x+1, -z+1, y+1/2'
    'z+1, y+1, -x+1/2'
    'z+1, -y+1, x+1/2'
    '-z+1, y+1, x+1/2'
    '-z+1, -y+1, -x+1/2'
    '-x, -y, -z'
    'x, y, -z'
    'x, -y, z'
    '-x, y, z'
    '-z, -x, -y'
    '-z, x, y'
    'z, x, -y'
    'z, -x, y'
    '-y, -z, -x'
    'y, -z, x'
    '-y, z, x'
    'y, z, -x'
    '-y-1/2, -x-1/2, z-1/2'
    'y-1/2, x-1/2, z-1/2'
    '-y-1/2, x-1/2, -z-1/2'
    'y-1/2, -x-1/2, -z-1/2'
    '-x-1/2, -z-1/2, y-1/2'
    'x-1/2, -z-1/2, -y-1/2'
    'x-1/2, z-1/2, y-1/2'
    '-x-1/2, z-1/2, -y-1/2'
    '-z-1/2, -y-1/2, x-1/2'
    '-z-1/2, y-1/2, -x-1/2'
    'z-1/2, -y-1/2, -x-1/2'
    'z-1/2, y-1/2, x-1/2'
    '-x, -y+1/2, -z+1/2'
    'x, y+1/2, -z+1/2'
    'x, -y+1/2, z+1/2'
    '-x, y+1/2, z+1/2'
    '-z, -x+1/2, -y+1/2'
    '-z, x+1/2, y+1/2'
    'z, x+1/2, -y+1/2'
    'z, -x+1/2, y+1/2'
    '-y, -z+1/2, -x+1/2'
    'y, -z+1/2, x+1/2'
    '-y, z+1/2, x+1/2'
    'y, z+1/2, -x+1/2'
    '-y-1/2, -x, z'
    'y-1/2, x, z'
    '-y-1/2, x, -z'
    'y-1/2, -x, -z'
    '-x-1/2, -z, y'
    'x-1/2, -z, -y'
    'x-1/2, z, y'
    '-x-1/2, z, -y'
    '-z-1/2, -y, x'
    '-z-1/2, y, -x'
    'z-1/2, -y, -x'
    'z-1/2, y, x'
    '-x+1/2, -y, -z+1/2'
    'x+1/2, y, -z+1/2'
    'x+1/2, -y, z+1/2'
    '-x+1/2, y, z+1/2'
    '-z+1/2, -x, -y+1/2'
    '-z+1/2, x, y+1/2'
    'z+1/2, x, -y+1/2'
    'z+1/2, -x, y+1/2'
    '-y+1/2, -z, -x+1/2'
    'y+1/2, -z, x+1/2'
    '-y+1/2, z, x+1/2'
    'y+1/2, z, -x+1/2'
    '-y, -x-1/2, z'
    'y, x-1/2, z'
    '-y, x-1/2, -z'
    'y, -x-1/2, -z'
    '-x, -z-1/2, y'
    'x, -z-1/2, -y'
    'x, z-1/2, y'
    '-x, z-1/2, -y'
    '-z, -y-1/2, x'
    '-z, y-1/2, -x'
    'z, -y-1/2, -x'
    'z, y-1/2, x'
    '-x+1/2, -y+1/2, -z'
    'x+1/2, y+1/2, -z'
    'x+1/2, -y+1/2, z'
    '-x+1/2, y+1/2, z'
    '-z+1/2, -x+1/2, -y'
    '-z+1/2, x+1/2, y'
    'z+1/2, x+1/2, -y'
    'z+1/2, -x+1/2, y'
    '-y+1/2, -z+1/2, -x'
    'y+1/2, -z+1/2, x'
    '-y+1/2, z+1/2, x'
    'y+1/2, z+1/2, -x'
    '-y, -x, z-1/2'
    'y, x, z-1/2'
    '-y, x, -z-1/2'
    'y, -x, -z-1/2'
    '-x, -z, y-1/2'
    'x, -z, -y-1/2'
    'x, z, y-1/2'
    '-x, z, -y-1/2'
    '-z, -y, x-1/2'
    '-z, y, -x-1/2'
    'z, -y, -x-1/2'
    'z, y, x-1/2'
_cell_length_a     12.0940(9)
_cell_length_b     12.0940(9)
_cell_length_c     12.0940(9)
_cell_angle_alpha     90.00
_cell_angle_beta     90.00
_cell_angle_gamma     90.00
_cell_volume     1768.9(2)
_cell_formula_units_Z     8
_cell_measurement_reflns_used     811
_cell_measurement_theta_min     3.3623
_cell_measurement_theta_max     28.9229
_cell_measurement_temperature     293(2)
_cell_special_details     ?
_exptl_crystal_description     'irregular platelet'
_exptl_crystal_colour     'grey'
_exptl_crystal_size_max     0.05
_exptl_crystal_size_mid     0.03
_exptl_crystal_size_min     0.01
_exptl_crystal_density_diffrn     7.113
_exptl_crystal_density_meas     ?
_exptl_crystal_density_method     'not measured'
_exptl_crystal_F_000     3426.0
_exptl_absorpt_coefficient_mu     37.492
_exptl_absorpt_correction_type     multi-scan
_exptl_absorpt_process_details     'CrysAlis Pro (Agilent, 2011)'
_exptl_absorpt_correction_T_min     0.368
_exptl_absorpt_correction_T_max     1.0
_exptl_special_details     ?
_diffrn_ambient_temperature     293(2)
_diffrn_radiation_type     MoK\a
_diffrn_radiation_wavelength     0.71073
_diffrn_radiation_source     'Enhance (Mo) X-ray Source'
_diffrn_radiation_monochromator     graphite
_diffrn_measurement_device_type
                     'Agilent Gemini Ultra diffractometer with Eos CCD detector'
_diffrn_measurement_method     '\w scans'
_diffrn_detector_area_resol_mean     ?
_diffrn_reflns_number     1543
_diffrn_reflns_av_R_equivalents     0.1216
_diffrn_reflns_av_sigmaI/netI     0.0500
_diffrn_reflns_theta_min     3.37
_diffrn_reflns_theta_max     28.28
_diffrn_reflns_theta_full     28.28
_diffrn_measured_fraction_theta_max     0.982
_diffrn_measured_fraction_theta_full     0.982
_diffrn_reflns_limit_h_min     -14
_diffrn_reflns_limit_h_max     16
_diffrn_reflns_limit_k_min     -16
_diffrn_reflns_limit_k_max     16
_diffrn_reflns_limit_l_min     -9
_diffrn_reflns_limit_l_max     16
_diffrn_standards_number     0
_diffrn_standards_interval_count     0
_diffrn_standards_interval_time     ?
_diffrn_standards_decay_%     0
_refine_special_details
;
Refinement of <i>F</i>^2^ against ALL reflections. The weighted <i>R</i>-factor
<i>wR</i> and goodness of fit <i>S</i> are based on <i>F</i>^2^, conventional
<i>R</i>-factors <i>R</i> are based on <i>F</i>, with <i>F</i> set to zero for
negative <i>F</i>^2^. The threshold expression of <i>F</i>^2^ >
\s(<i>F</i>^2^) is used only for calculating <i>R</i>-factors(gt) <i>etc</i>.
and is not relevant to the choice of reflections for refinement.
<i>R</i>-factors based on <i>F</i>^2^ are statistically about twice as large
as those based on <i>F</i>, and <i>R</i>- factors based on ALL data will be
even larger.
;
_reflns_number_total     110
_reflns_number_gt     108
_reflns_threshold_expression     I>2\s(I)
_refine_ls_structure_factor_coef     Fsqd
_refine_ls_matrix_type     full
_refine_ls_R_factor_all     0.0252
_refine_ls_R_factor_gt     0.0243
_refine_ls_wR_factor_gt     0.0510
_refine_ls_wR_factor_ref     0.0520
_refine_ls_goodness_of_fit_ref     1.216
_refine_ls_restrained_S_all     1.216
_refine_ls_number_reflns     110
_refine_ls_number_parameters     12
_refine_ls_number_restraints     0
_refine_ls_weighting_scheme     calc
_refine_ls_weighting_details
                 'calc w=1/[\s^2^(Fo^2^)+(0.0097P)^2^] where P=(Fo^2^+2Fc^2^)/3'
_atom_sites_solution_primary     direct
_atom_sites_solution_secondary     difmap
_refine_ls_shift/su_max     0.000
_refine_ls_shift/su_mean     0.000
_refine_diff_density_max     0.812
_refine_diff_density_min     -1.078
_refine_ls_extinction_method     'SHELXL97 (Sheldrick, 2008)'
_refine_ls_extinction_coef     0.00058(8)
_refine_ls_extinction_expression
                                  'Fc^*^=kFc[1+0.001xFc^2^\l^3^/sin(2\q)]^-1/4^'
loop_
    _atom_type_symbol
    _atom_type_description
    _atom_type_scat_dispersion_real
    _atom_type_scat_dispersion_imag
    _atom_type_scat_source
    'Zn' 'Zn' 0.2839 1.4301
                         'International Tables Vol C Tables 4.2.6.8 and 6.1.1.4'
    'Sn' 'Sn' -0.6537 1.4246
                         'International Tables Vol C Tables 4.2.6.8 and 6.1.1.4'
    'La' 'La' -0.2871 2.4523
                         'International Tables Vol C Tables 4.2.6.8 and 6.1.1.4'
_computing_data_collection     'CrysAlis Pro (Agilent, 2011)'
_computing_cell_refinement     'CrysAlis Pro (Agilent, 2011)'
_computing_data_reduction     'CrysAlis Pro (Agilent, 2011)'
_computing_structure_solution     'SHELXS97 (Sheldrick, 2008)'
_computing_structure_refinement     'SHELXL97 (Sheldrick, 2008)'
_computing_molecular_graphics
                    'DIAMOND (Brandenburg, 2006)and VESTA (Momma & Izumi, 2008)'
_computing_publication_material     'publCIF (Westrip, 2010)'
loop_
    _atom_site_type_symbol
    _atom_site_label
    _atom_site_fract_x
    _atom_site_fract_y
    _atom_site_fract_z
    _atom_site_U_iso_or_equiv
    _atom_site_adp_type
    _atom_site_calc_flag
    _atom_site_refinement_flags
    _atom_site_occupancy
    _atom_site_disorder_assembly
    _atom_site_disorder_group
    La La1 0.2500 0.2500 0.2500 0.0081(5) Uani d S 1 . .
    Zn Zn2 0.0000 0.17786(6) 0.11938(6) 0.0113(4) Uani d S 1 . .
    Zn Zn3 0.0000 0.0000 0.0000 0.006(2) Uani d SP 0.372(11) . .
loop_
    _atom_site_aniso_label
    _atom_site_aniso_U_11
    _atom_site_aniso_U_22
    _atom_site_aniso_U_33
    _atom_site_aniso_U_12
    _atom_site_aniso_U_13
    _atom_site_aniso_U_23
    La1 0.0081(5) 0.0081(5) 0.0081(5) 0.000 0.000 0.000
    Zn2 0.0120(5) 0.0097(5) 0.0123(5) 0.000 0.000 0.0031(3)
    Zn3 0.006(2) 0.006(2) 0.006(2) 0.000 0.000 0.000
_geom_special_details
;
All e.s.d.'s (except the e.s.d. in the dihedral angle between two l.s. planes)
are estimated using the full covariance matrix. The cell e.s.d.'s are taken
into account individually in the estimation of e.s.d.'s in distances, angles
and torsion angles; correlations between e.s.d.'s in cell parameters are only
used when they are defined by crystal symmetry. An approximate (isotropic)
treatment of cell e.s.d.'s is used for estimating e.s.d.'s involving l.s.
planes.
;
loop_
    _geom_bond_atom_site_label_1
    _geom_bond_atom_site_label_2
    _geom_bond_site_symmetry_2
    _geom_bond_distance
    _geom_bond_publ_flag
    La1 Zn2 9 3.5211(4) ?
    La1 Zn2 5 3.5211(4) ?
    La1 Zn2 . 3.5211(4) ?
    La1 Zn2 117_666 3.5211(4) ?
    La1 Zn2 114_666 3.5211(4) ?
    La1 Zn2 14 3.5211(4) ?
    La1 Zn2 146 3.5211(4) ?
    La1 Zn2 130 3.5211(4) ?
    La1 Zn2 174 3.5211(4) ?
    La1 Zn2 70_454 3.5211(4) ?
    La1 Zn2 89_445 3.5211(4) ?
    La1 Zn2 133_655 3.5211(4) ?
    Zn2 Zn2 161_565 2.5522(10) ?
    Zn2 Zn2 89_445 2.5522(10) ?
    Zn2 Zn3 . 2.5906(7) ?
    Zn2 Zn2 10 2.6854(8) ?
    Zn2 Zn2 102 2.6854(8) ?
    Zn2 Zn2 5 2.6854(8) ?
    Zn2 Zn2 9 2.6854(8) ?
    Zn2 Zn2 70_454 2.6859(12) ?
    Zn2 Zn2 165_565 2.6859(12) ?
    Zn2 Zn2 98 2.8875(15) ?
    Zn2 La1 121 3.5211(4) ?
    Zn3 Zn2 105 2.5906(7) ?
    Zn3 Zn2 101 2.5906(7) ?
    Zn3 Zn2 97 2.5906(7) ?
    Zn3 Zn2 9 2.5906(7) ?
    Zn3 Zn2 5 2.5906(7) ?
    Zn3 Zn2 10 2.5906(7) ?
    Zn3 Zn2 6 2.5906(7) ?
    Zn3 Zn2 2 2.5906(7) ?
    Zn3 Zn2 106 2.5906(7) ?
    Zn3 Zn2 98 2.5906(7) ?
    Zn3 Zn2 102 2.5906(7) ?
loop_
    _geom_angle_atom_site_label_1
    _geom_angle_atom_site_label_2
    _geom_angle_atom_site_label_3
    _geom_angle_site_symmetry_1
    _geom_angle_site_symmetry_3
    _geom_angle
    _geom_angle_publ_flag
    Zn2 La1 Zn2 9 5 44.832(17) ?
    Zn2 La1 Zn2 9 . 44.832(17) ?
    Zn2 La1 Zn2 5 . 44.832(17) ?
    Zn2 La1 Zn2 9 117_666 163.67(2) ?
    Zn2 La1 Zn2 5 117_666 128.82(2) ?
    Zn2 La1 Zn2 . 117_666 146.29(2) ?
    Zn2 La1 Zn2 9 114_666 128.82(2) ?
    Zn2 La1 Zn2 5 114_666 146.29(2) ?
    Zn2 La1 Zn2 . 114_666 163.67(2) ?
    Zn2 La1 Zn2 117_666 114_666 44.832(17) ?
    Zn2 La1 Zn2 9 14 146.29(2) ?
    Zn2 La1 Zn2 5 14 163.67(2) ?
    Zn2 La1 Zn2 . 14 128.82(2) ?
    Zn2 La1 Zn2 117_666 14 44.832(17) ?
    Zn2 La1 Zn2 114_666 14 44.832(17) ?
    Zn2 La1 Zn2 9 146 119.133(3) ?
    Zn2 La1 Zn2 5 146 106.477(13) ?
    Zn2 La1 Zn2 . 146 151.31(2) ?
    Zn2 La1 Zn2 117_666 146 44.84(2) ?
    Zn2 La1 Zn2 114_666 146 42.496(13) ?
    Zn2 La1 Zn2 14 146 78.388(9) ?
    Zn2 La1 Zn2 9 130 151.31(2) ?
    Zn2 La1 Zn2 5 130 119.133(3) ?
    Zn2 La1 Zn2 . 130 106.477(13) ?
    Zn2 La1 Zn2 117_666 130 42.496(13) ?
    Zn2 La1 Zn2 114_666 130 78.388(9) ?
    Zn2 La1 Zn2 14 130 44.84(2) ?
    Zn2 La1 Zn2 146 130 86.486(17) ?
    Zn2 La1 Zn2 9 174 106.477(13) ?
    Zn2 La1 Zn2 5 174 151.31(2) ?
    Zn2 La1 Zn2 . 174 119.133(3) ?
    Zn2 La1 Zn2 117_666 174 78.388(9) ?
    Zn2 La1 Zn2 114_666 174 44.84(2) ?
    Zn2 La1 Zn2 14 174 42.496(13) ?
    Zn2 La1 Zn2 146 174 86.486(17) ?
    Zn2 La1 Zn2 130 174 86.486(17) ?
    Zn2 La1 Zn2 9 70_454 42.496(13) ?
    Zn2 La1 Zn2 5 70_454 78.388(9) ?
    Zn2 La1 Zn2 . 70_454 44.84(2) ?
    Zn2 La1 Zn2 117_666 70_454 151.31(2) ?
    Zn2 La1 Zn2 114_666 70_454 119.133(3) ?
    Zn2 La1 Zn2 14 70_454 106.477(13) ?
    Zn2 La1 Zn2 146 70_454 146.29(2) ?
    Zn2 La1 Zn2 130 70_454 121.00(2) ?
    Zn2 La1 Zn2 174 70_454 77.04(2) ?
    Zn2 La1 Zn2 9 89_445 78.388(9) ?
    Zn2 La1 Zn2 5 89_445 44.84(2) ?
    Zn2 La1 Zn2 . 89_445 42.496(13) ?
    Zn2 La1 Zn2 117_666 89_445 106.477(13) ?
    Zn2 La1 Zn2 114_666 89_445 151.31(2) ?
    Zn2 La1 Zn2 14 89_445 119.133(3) ?
    Zn2 La1 Zn2 146 89_445 121.00(2) ?
    Zn2 La1 Zn2 130 89_445 77.04(2) ?
    Zn2 La1 Zn2 174 89_445 146.29(2) ?
    Zn2 La1 Zn2 70_454 89_445 86.486(17) ?
    Zn2 La1 Zn2 9 133_655 44.84(2) ?
    Zn2 La1 Zn2 5 133_655 42.496(13) ?
    Zn2 La1 Zn2 . 133_655 78.388(9) ?
    Zn2 La1 Zn2 117_666 133_655 119.133(3) ?
    Zn2 La1 Zn2 114_666 133_655 106.477(13) ?
    Zn2 La1 Zn2 14 133_655 151.31(2) ?
    Zn2 La1 Zn2 146 133_655 77.04(2) ?
    Zn2 La1 Zn2 130 133_655 146.29(2) ?
    Zn2 La1 Zn2 174 133_655 121.00(2) ?
    Zn2 La1 Zn2 70_454 133_655 86.486(17) ?
    Zn2 La1 Zn2 89_445 133_655 86.486(17) ?
    Zn2 Zn2 Zn2 161_565 89_445 90.0 ?
    Zn2 Zn2 Zn3 161_565 . 162.22(4) ?
    Zn2 Zn2 Zn3 89_445 . 107.78(4) ?
    Zn2 Zn2 Zn2 161_565 10 113.70(3) ?
    Zn2 Zn2 Zn2 89_445 10 116.33(3) ?
    Zn3 Zn2 Zn2 . 10 58.782(3) ?
    Zn2 Zn2 Zn2 161_565 102 134.159(17) ?
    Zn2 Zn2 Zn2 89_445 102 61.64(4) ?
    Zn3 Zn2 Zn2 . 102 58.782(3) ?
    Zn2 Zn2 Zn2 10 102 60.0 ?
    Zn2 Zn2 Zn2 161_565 5 134.159(17) ?
    Zn2 Zn2 Zn2 89_445 5 61.64(4) ?
    Zn3 Zn2 Zn2 . 5 58.782(3) ?
    Zn2 Zn2 Zn2 10 5 111.18(2) ?
    Zn2 Zn2 Zn2 102 5 65.05(4) ?
    Zn2 Zn2 Zn2 161_565 9 113.70(3) ?
    Zn2 Zn2 Zn2 89_445 9 116.33(3) ?
    Zn3 Zn2 Zn2 . 9 58.782(3) ?
    Zn2 Zn2 Zn2 10 9 106.450(14) ?
    Zn2 Zn2 Zn2 102 9 111.18(2) ?
    Zn2 Zn2 Zn2 5 9 60.0 ?
    Zn2 Zn2 Zn2 161_565 70_454 61.62(4) ?
    Zn2 Zn2 Zn2 89_445 70_454 134.15(2) ?
    Zn3 Zn2 Zn2 . 70_454 103.88(3) ?
    Zn2 Zn2 Zn2 10 70_454 108.22(3) ?
    Zn2 Zn2 Zn2 102 70_454 161.98(3) ?
    Zn2 Zn2 Zn2 5 70_454 111.90(3) ?
    Zn2 Zn2 Zn2 9 70_454 56.74(3) ?
    Zn2 Zn2 Zn2 161_565 165_565 61.62(4) ?
    Zn2 Zn2 Zn2 89_445 165_565 134.15(2) ?
    Zn3 Zn2 Zn2 . 165_565 103.88(3) ?
    Zn2 Zn2 Zn2 10 165_565 56.74(3) ?
    Zn2 Zn2 Zn2 102 165_565 111.90(3) ?
    Zn2 Zn2 Zn2 5 165_565 161.98(3) ?
    Zn2 Zn2 Zn2 9 165_565 108.22(3) ?
    Zn2 Zn2 Zn2 70_454 165_565 65.03(3) ?
    Zn2 Zn2 Zn2 161_565 98 106.09(2) ?
    Zn2 Zn2 Zn2 89_445 98 163.91(2) ?
    Zn3 Zn2 Zn2 . 98 56.130(16) ?
    Zn2 Zn2 Zn2 10 98 57.477(19) ?
    Zn2 Zn2 Zn2 102 98 105.27(2) ?
    Zn2 Zn2 Zn2 5 98 105.27(2) ?
    Zn2 Zn2 Zn2 9 98 57.477(19) ?
    Zn2 Zn2 Zn2 70_454 98 57.484(14) ?
    Zn2 Zn2 Zn2 165_565 98 57.484(14) ?
    Zn2 Zn2 La1 161_565 . 68.752(6) ?
    Zn2 Zn2 La1 89_445 . 68.752(6) ?
    Zn3 Zn2 La1 . . 117.115(12) ?
    Zn2 Zn2 La1 10 . 173.86(2) ?
    Zn2 Zn2 La1 102 . 122.82(4) ?
    Zn2 Zn2 La1 5 . 67.584(9) ?
    Zn2 Zn2 La1 9 . 67.584(9) ?
    Zn2 Zn2 La1 70_454 . 67.580(12) ?
    Zn2 Zn2 La1 165_565 . 122.80(3) ?
    Zn2 Zn2 La1 98 . 116.657(11) ?
    Zn2 Zn2 La1 161_565 121 68.752(6) ?
    Zn2 Zn2 La1 89_445 121 68.752(6) ?
    Zn3 Zn2 La1 . 121 117.115(12) ?
    Zn2 Zn2 La1 10 121 67.584(9) ?
    Zn2 Zn2 La1 102 121 67.584(9) ?
    Zn2 Zn2 La1 5 121 122.82(4) ?
    Zn2 Zn2 La1 9 121 173.86(2) ?
    Zn2 Zn2 La1 70_454 121 122.80(3) ?
    Zn2 Zn2 La1 165_565 121 67.580(12) ?
    Zn2 Zn2 La1 98 121 116.657(11) ?
    La1 Zn2 La1 . 121 118.34(2) ?
    Zn2 Zn3 Zn2 105 101 62.436(7) ?
    Zn2 Zn3 Zn2 105 97 62.436(7) ?
    Zn2 Zn3 Zn2 101 97 62.436(7) ?
    Zn2 Zn3 Zn2 105 . 117.564(7) ?
    Zn2 Zn3 Zn2 101 . 117.564(7) ?
    Zn2 Zn3 Zn2 97 . 180.00(3) ?
    Zn2 Zn3 Zn2 105 9 180.00(3) ?
    Zn2 Zn3 Zn2 101 9 117.564(7) ?
    Zn2 Zn3 Zn2 97 9 117.564(7) ?
    Zn2 Zn3 Zn2 . 9 62.436(7) ?
    Zn2 Zn3 Zn2 105 5 117.564(7) ?
    Zn2 Zn3 Zn2 101 5 180.00(3) ?
    Zn2 Zn3 Zn2 97 5 117.564(7) ?
    Zn2 Zn3 Zn2 . 5 62.436(7) ?
    Zn2 Zn3 Zn2 9 5 62.436(7) ?
    Zn2 Zn3 Zn2 105 10 67.74(3) ?
    Zn2 Zn3 Zn2 101 10 62.436(7) ?
    Zn2 Zn3 Zn2 97 10 117.564(7) ?
    Zn2 Zn3 Zn2 . 10 62.436(7) ?
    Zn2 Zn3 Zn2 9 10 112.26(3) ?
    Zn2 Zn3 Zn2 5 10 117.564(7) ?
    Zn2 Zn3 Zn2 105 6 117.564(7) ?
    Zn2 Zn3 Zn2 101 6 67.74(3) ?
    Zn2 Zn3 Zn2 97 6 62.436(7) ?
    Zn2 Zn3 Zn2 . 6 117.564(7) ?
    Zn2 Zn3 Zn2 9 6 62.436(7) ?
    Zn2 Zn3 Zn2 5 6 112.26(3) ?
    Zn2 Zn3 Zn2 10 6 117.564(7) ?
    Zn2 Zn3 Zn2 105 2 62.436(7) ?
    Zn2 Zn3 Zn2 101 2 117.564(7) ?
    Zn2 Zn3 Zn2 97 2 67.74(3) ?
    Zn2 Zn3 Zn2 . 2 112.26(3) ?
    Zn2 Zn3 Zn2 9 2 117.564(7) ?
    Zn2 Zn3 Zn2 5 2 62.436(7) ?
    Zn2 Zn3 Zn2 10 2 117.564(7) ?
    Zn2 Zn3 Zn2 6 2 117.564(7) ?
    Zn2 Zn3 Zn2 105 106 112.26(3) ?
    Zn2 Zn3 Zn2 101 106 117.564(7) ?
    Zn2 Zn3 Zn2 97 106 62.436(7) ?
    Zn2 Zn3 Zn2 . 106 117.564(7) ?
    Zn2 Zn3 Zn2 9 106 67.74(3) ?
    Zn2 Zn3 Zn2 5 106 62.436(7) ?
    Zn2 Zn3 Zn2 10 106 180.0 ?
    Zn2 Zn3 Zn2 6 106 62.436(7) ?
    Zn2 Zn3 Zn2 2 106 62.436(7) ?
    Zn2 Zn3 Zn2 105 98 117.564(7) ?
    Zn2 Zn3 Zn2 101 98 62.436(7) ?
    Zn2 Zn3 Zn2 97 98 112.26(3) ?
    Zn2 Zn3 Zn2 . 98 67.74(3) ?
    Zn2 Zn3 Zn2 9 98 62.436(7) ?
    Zn2 Zn3 Zn2 5 98 117.564(7) ?
    Zn2 Zn3 Zn2 10 98 62.436(7) ?
    Zn2 Zn3 Zn2 6 98 62.436(7) ?
    Zn2 Zn3 Zn2 2 98 180.0 ?
    Zn2 Zn3 Zn2 106 98 117.564(7) ?
    Zn2 Zn3 Zn2 105 102 62.436(7) ?
    Zn2 Zn3 Zn2 101 102 112.26(3) ?
    Zn2 Zn3 Zn2 97 102 117.564(7) ?
    Zn2 Zn3 Zn2 . 102 62.436(7) ?
    Zn2 Zn3 Zn2 9 102 117.564(7) ?
    Zn2 Zn3 Zn2 5 102 67.74(3) ?
    Zn2 Zn3 Zn2 10 102 62.436(7) ?
    Zn2 Zn3 Zn2 6 102 180.00(3) ?
    Zn2 Zn3 Zn2 2 102 62.436(7) ?
    Zn2 Zn3 Zn2 106 102 117.564(7) ?
    Zn2 Zn3 Zn2 98 102 117.564(7) ?
data_New_Global_Publ_Block
_journal_date_recd_electronic     2011-07-10
_journal_date_accepted     2011-07-18
_journal_name_full     'Acta Crystallographica, Section E'
_journal_year     2011
_journal_volume     67
_journal_issue      8
_journal_page_first     i43
_journal_page_last     i43
_journal_paper_category     QI
_journal_coeditor_code     HB5947
_publ_contact_author_name     'Igor Oshchapovsky'
_publ_contact_author_address
;
Department of Inorganic Chemistry, Ivan Franko Lviv National University,
 Kyryla i Mefodia 6,79005 Lviv, Ukraine
;
_publ_contact_author_email     'romaniuk@ua.fm'
_publ_contact_author_fax     ?
_publ_contact_author_phone     '+38 (032) 2394 -506'
_publ_section_title
;
LaZn~12.37~~(1)~, a zinc-deficient variant of the NaZn~13~ structure type
;
_publ_section_title_footnote     .
loop_
    _publ_author_name
    _publ_author_footnote
    _publ_author_address
    'Oshchapovsky, Igor' .
;
Department of Inorganic Chemistry, Ivan Franko Lviv National University,
Kyryla i Mefodia 6,79005 Lviv, Ukraine
;
    'Pavlyuk, Volodymyr'
;
also at Institute of Chemistry and Environmental Protection, Jan Dlugosz
University,
Armii Krajowej 13/15 Ave, 42-200 Czestochowa, Poland.
;
;
Department of Inorganic Chemistry, Ivan Franko Lviv National University,
Kyryla i Mefodia 6,79005 Lviv, Ukraine
;
    'Dmytriv, Grygoriy' .
;
Department of Inorganic Chemistry, Ivan Franko Lviv National University,
Kyryla i Mefodia 6,79005 Lviv, Ukraine
;
    'White, Fraser' .
;
Agilent Technologies UK Ltd, 10 Mead Road, Oxford Industrial Park, Yarnton
Oxfordshire, OX5 1QU, England
;
_publ_section_synopsis     .
