# Supplementary material for: LaZn12.37 (1), a zinc-deficient variant of the NaZn13 structure type
Source: Acta Crystallogr Sect E Struct Rep Online. 2011 Jul 30;67(Pt 8):i43. doi: 10.1107/S1600536811028893 (PMC3212105; doi:10.1107/S1600536811028893)
Supplement: Supplementary file 2 [file e-67-00i43-Isup2.hkl]

# 
# h,k,l, Fc-squared, Fo-squared, sigma(Fo-squared) and status flag 
# 
data_I
_shelx_title ' LaZnSn in Fm-3c' 
_shelx_refln_list_code          4 
_shelx_F_calc_maximum      945.15 
_exptl_crystal_F_000      2466.00 
_reflns_d_resolution_high  0.7500 
 
loop_ 
 _symmetry_equiv_pos_as_xyz 
 'x, y, z' 
 '-x, -y, z' 
 '-x, y, -z' 
 'x, -y, -z' 
 'z, x, y' 
 'z, -x, -y' 
 '-z, -x, y' 
 '-z, x, -y' 
 'y, z, x' 
 '-y, z, -x' 
 'y, -z, -x' 
 '-y, -z, x' 
 'y+1/2, x+1/2, -z+1/2' 
 '-y+1/2, -x+1/2, -z+1/2' 
 'y+1/2, -x+1/2, z+1/2' 
 '-y+1/2, x+1/2, z+1/2' 
 'x+1/2, z+1/2, -y+1/2' 
 '-x+1/2, z+1/2, y+1/2' 
 '-x+1/2, -z+1/2, -y+1/2' 
 'x+1/2, -z+1/2, y+1/2' 
 'z+1/2, y+1/2, -x+1/2' 
 'z+1/2, -y+1/2, x+1/2' 
 '-z+1/2, y+1/2, x+1/2' 
 '-z+1/2, -y+1/2, -x+1/2' 
 'x, y+1/2, z+1/2' 
 '-x, -y+1/2, z+1/2' 
 '-x, y+1/2, -z+1/2' 
 'x, -y+1/2, -z+1/2' 
 'z, x+1/2, y+1/2' 
 'z, -x+1/2, -y+1/2' 
 '-z, -x+1/2, y+1/2' 
 '-z, x+1/2, -y+1/2' 
 'y, z+1/2, x+1/2' 
 '-y, z+1/2, -x+1/2' 
 'y, -z+1/2, -x+1/2' 
 '-y, -z+1/2, x+1/2' 
 'y+1/2, x+1, -z+1' 
 '-y+1/2, -x+1, -z+1' 
 'y+1/2, -x+1, z+1' 
 '-y+1/2, x+1, z+1' 
 'x+1/2, z+1, -y+1' 
 '-x+1/2, z+1, y+1' 
 '-x+1/2, -z+1, -y+1' 
 'x+1/2, -z+1, y+1' 
 'z+1/2, y+1, -x+1' 
 'z+1/2, -y+1, x+1' 
 '-z+1/2, y+1, x+1' 
 '-z+1/2, -y+1, -x+1' 
 'x+1/2, y, z+1/2' 
 '-x+1/2, -y, z+1/2' 
 '-x+1/2, y, -z+1/2' 
 'x+1/2, -y, -z+1/2' 
 'z+1/2, x, y+1/2' 
 'z+1/2, -x, -y+1/2' 
 '-z+1/2, -x, y+1/2' 
 '-z+1/2, x, -y+1/2' 
 'y+1/2, z, x+1/2' 
 '-y+1/2, z, -x+1/2' 
 'y+1/2, -z, -x+1/2' 
 '-y+1/2, -z, x+1/2' 
 'y+1, x+1/2, -z+1' 
 '-y+1, -x+1/2, -z+1' 
 'y+1, -x+1/2, z+1' 
 '-y+1, x+1/2, z+1' 
 'x+1, z+1/2, -y+1' 
 '-x+1, z+1/2, y+1' 
 '-x+1, -z+1/2, -y+1' 
 'x+1, -z+1/2, y+1' 
 'z+1, y+1/2, -x+1' 
 'z+1, -y+1/2, x+1' 
 '-z+1, y+1/2, x+1' 
 '-z+1, -y+1/2, -x+1' 
 'x+1/2, y+1/2, z' 
 '-x+1/2, -y+1/2, z' 
 '-x+1/2, y+1/2, -z' 
 'x+1/2, -y+1/2, -z' 
 'z+1/2, x+1/2, y' 
 'z+1/2, -x+1/2, -y' 
 '-z+1/2, -x+1/2, y' 
 '-z+1/2, x+1/2, -y' 
 'y+1/2, z+1/2, x' 
 '-y+1/2, z+1/2, -x' 
 'y+1/2, -z+1/2, -x' 
 '-y+1/2, -z+1/2, x' 
 'y+1, x+1, -z+1/2' 
 '-y+1, -x+1, -z+1/2' 
 'y+1, -x+1, z+1/2' 
 '-y+1, x+1, z+1/2' 
 'x+1, z+1, -y+1/2' 
 '-x+1, z+1, y+1/2' 
 '-x+1, -z+1, -y+1/2' 
 'x+1, -z+1, y+1/2' 
 'z+1, y+1, -x+1/2' 
 'z+1, -y+1, x+1/2' 
 '-z+1, y+1, x+1/2' 
 '-z+1, -y+1, -x+1/2' 
 '-x, -y, -z' 
 'x, y, -z' 
 'x, -y, z' 
 '-x, y, z' 
 '-z, -x, -y' 
 '-z, x, y' 
 'z, x, -y' 
 'z, -x, y' 
 '-y, -z, -x' 
 'y, -z, x' 
 '-y, z, x' 
 'y, z, -x' 
 '-y-1/2, -x-1/2, z-1/2' 
 'y-1/2, x-1/2, z-1/2' 
 '-y-1/2, x-1/2, -z-1/2' 
 'y-1/2, -x-1/2, -z-1/2' 
 '-x-1/2, -z-1/2, y-1/2' 
 'x-1/2, -z-1/2, -y-1/2' 
 'x-1/2, z-1/2, y-1/2' 
 '-x-1/2, z-1/2, -y-1/2' 
 '-z-1/2, -y-1/2, x-1/2' 
 '-z-1/2, y-1/2, -x-1/2' 
 'z-1/2, -y-1/2, -x-1/2' 
 'z-1/2, y-1/2, x-1/2' 
 '-x, -y+1/2, -z+1/2' 
 'x, y+1/2, -z+1/2' 
 'x, -y+1/2, z+1/2' 
 '-x, y+1/2, z+1/2' 
 '-z, -x+1/2, -y+1/2' 
 '-z, x+1/2, y+1/2' 
 'z, x+1/2, -y+1/2' 
 'z, -x+1/2, y+1/2' 
 '-y, -z+1/2, -x+1/2' 
 'y, -z+1/2, x+1/2' 
 '-y, z+1/2, x+1/2' 
 'y, z+1/2, -x+1/2' 
 '-y-1/2, -x, z' 
 'y-1/2, x, z' 
 '-y-1/2, x, -z' 
 'y-1/2, -x, -z' 
 '-x-1/2, -z, y' 
 'x-1/2, -z, -y' 
 'x-1/2, z, y' 
 '-x-1/2, z, -y' 
 '-z-1/2, -y, x' 
 '-z-1/2, y, -x' 
 'z-1/2, -y, -x' 
 'z-1/2, y, x' 
 '-x+1/2, -y, -z+1/2' 
 'x+1/2, y, -z+1/2' 
 'x+1/2, -y, z+1/2' 
 '-x+1/2, y, z+1/2' 
 '-z+1/2, -x, -y+1/2' 
 '-z+1/2, x, y+1/2' 
 'z+1/2, x, -y+1/2' 
 'z+1/2, -x, y+1/2' 
 '-y+1/2, -z, -x+1/2' 
 'y+1/2, -z, x+1/2' 
 '-y+1/2, z, x+1/2' 
 'y+1/2, z, -x+1/2' 
 '-y, -x-1/2, z' 
 'y, x-1/2, z' 
 '-y, x-1/2, -z' 
 'y, -x-1/2, -z' 
 '-x, -z-1/2, y' 
 'x, -z-1/2, -y' 
 'x, z-1/2, y' 
 '-x, z-1/2, -y' 
 '-z, -y-1/2, x' 
 '-z, y-1/2, -x' 
 'z, -y-1/2, -x' 
 'z, y-1/2, x' 
 '-x+1/2, -y+1/2, -z' 
 'x+1/2, y+1/2, -z' 
 'x+1/2, -y+1/2, z' 
 '-x+1/2, y+1/2, z' 
 '-z+1/2, -x+1/2, -y' 
 '-z+1/2, x+1/2, y' 
 'z+1/2, x+1/2, -y' 
 'z+1/2, -x+1/2, y' 
 '-y+1/2, -z+1/2, -x' 
 'y+1/2, -z+1/2, x' 
 '-y+1/2, z+1/2, x' 
 'y+1/2, z+1/2, -x' 
 '-y, -x, z-1/2' 
 'y, x, z-1/2' 
 '-y, x, -z-1/2' 
 'y, -x, -z-1/2' 
 '-x, -z, y-1/2' 
 'x, -z, -y-1/2' 
 'x, z, y-1/2' 
 '-x, z, -y-1/2' 
 '-z, -y, x-1/2' 
 '-z, y, -x-1/2' 
 'z, -y, -x-1/2' 
 'z, y, x-1/2' 
 
_cell_length_a    12.0940 
_cell_length_b    12.0940 
_cell_length_c    12.0940 
_cell_angle_alpha  90.000 
_cell_angle_beta   90.000 
_cell_angle_gamma  90.000 
 
_shelx_F_squared_multiplier     1.000 
 
loop_ 
 _refln_index_h 
 _refln_index_k 
 _refln_index_l 
 _refln_F_squared_calc 
 _refln_F_squared_meas 
 _refln_F_squared_sigma 
 _refln_observed_status 
   0   0   2     6270.52     8643.47   1525.00 o 
   0   2   2      944.37     1023.99    197.41 o 
   2   2   2   167385.69   150158.84   7841.41 o 
   0   0   4    68409.16    68579.41   5310.58 o 
   0   2   4   561930.38   597286.69  17074.25 o 
   2   2   4   694809.38   715335.31  11679.15 o 
   0   4   4    94383.77    97714.30   4009.01 o 
   2   4   4    97867.60    99871.94   2406.13 o 
   4   4   4   666281.00   621006.69  30710.03 o 
   1   3   5   860117.25   878610.00  13732.05 o 
   0   0   6   857210.13   899938.94 103950.37 o 
   0   2   6   249762.55   261410.75   7566.18 o 
   2   2   6    21600.16    21951.20    819.28 o 
   0   4   6   433004.84   438706.09  12622.34 o 
   2   4   6   108548.97   106943.07   2029.82 o 
   4   4   6   313454.31   299165.00  11399.28 o 
   0   6   6   362862.00   368860.91  20792.42 o 
   2   6   6    48169.81    45944.04   1871.94 o 
   4   6   6    50688.01    44029.13   2148.86 o 
   6   6   6   219351.89   221109.42  10986.23 o 
   1   3   7     5118.64     5244.33    287.35 o 
   1   5   7    32166.19    32325.81    958.07 o 
   3   5   7   337403.13   324053.41   6130.49 o 
   0   0   8   893304.94   689114.56  34428.24 o 
   0   2   8   292335.97   291354.25   8424.34 o 
   2   2   8     3387.70     3953.69    322.06 o 
   0   4   8    32367.42    32483.90   1056.99 o 
   2   4   8     2395.11     2792.24    265.92 o 
   4   4   8   533974.94   537304.88  14888.45 o 
   0   6   8    55559.52    59087.50   2370.93 o 
   2   6   8   177166.47   173344.28   4285.73 o 
   4   6   8       63.82      814.56    207.08 o 
   6   6   8   345791.19   335720.06  12102.89 o 
   0   8   8     5418.10     6277.76   1109.85 o 
   2   8   8   621086.25   606426.25  28136.18 o 
   4   8   8    29294.49    30654.13   2026.19 o 
   6   8   8     9473.46    10807.54   1318.38 o 
   8   8   8   353549.41   334290.50  29971.55 o 
   1   3   9   230854.63   229848.20   4922.44 o 
   1   5   9   194685.20   195776.06   4247.28 o 
   3   5   9   340119.06   340960.53   7853.12 o 
   1   7   9     5287.61     5062.73    502.64 o 
   3   7   9    68003.02    68456.14   2182.06 o 
   5   7   9    27474.88    27838.84   1396.32 o 
   0   0  10   278680.69   278171.50  16791.15 o 
   0   2  10    54308.69    54681.11   2059.75 o 
   2   2  10    89803.67    89717.10   2811.58 o 
   0   4  10   161417.91   164161.00   4596.90 o 
   2   4  10    81995.55    83510.94   2398.79 o 
   4   4  10    40183.96    37864.84   2042.12 o 
   0   6  10   322736.09   321256.88  14992.91 o 
   2   6  10    11205.50    11713.83    864.87 o 
   4   6  10     9234.42     9325.17    817.45 o 
   6   6  10    11666.41    12516.54   1476.72 o 
   0   8  10     5295.93     6364.20    862.12 o 
   2   8  10     4766.91     5212.63    536.28 o 
   4   8  10    11307.48    11300.19   1019.57 o 
   6   8  10   164644.17   164156.80   5623.49 o 
   8   8  10   153359.61   162293.53   9782.90 o 
   0  10  10   131781.63   115079.58   7495.95 o 
   2  10  10    43051.57    45290.14   3091.20 o 
   4  10  10    12475.74    13639.51   2205.73 o 
   6  10  10     2021.50      645.02    825.48 o 
   1   3  11   223695.67   220948.05   5272.21 o 
   1   5  11     7179.74     7236.82    665.44 o 
   3   5  11    19827.22    21307.28   1222.30 o 
   1   7  11    10315.56    11336.73    947.66 o 
   3   7  11   104025.25   102034.30   3492.31 o 
   5   7  11     6106.50     5267.01    716.73 o 
   1   9  11    35925.75    37188.39   1973.60 o 
   3   9  11   184300.81   191368.05   8591.38 o 
   5   9  11    22260.03    23951.80   1901.23 o 
   7   9  11     1561.78      832.20    440.18 o 
   0   0  12   299645.44   293140.88  17869.29 o 
   0   2  12    36381.26    36795.50   2120.60 o 
   2   2  12   209721.58   210162.41   7550.39 o 
   0   4  12    10952.29    12699.87   1300.52 o 
   2   4  12      966.80     1628.83    308.07 o 
   4   4  12    20788.98    22788.88   1827.83 o 
   0   6  12    56047.81    51937.85   3156.62 o 
   2   6  12    35261.32    38126.84   1865.00 o 
   4   6  12   251848.36   268014.94   8916.92 o 
   6   6  12    20733.58    21410.11   2289.61 o 
   0   8  12   157987.58   156950.84  11822.54 o 
   2   8  12     4801.46     4517.28    702.91 o 
   4   8  12   180106.56   175271.23   7958.19 o 
   6   8  12     3993.73     4538.83   1064.01 o 
   0  10  12     5751.87     8093.65   3262.17 o 
   2  10  12    62534.80    65999.12   6658.79 o 
   1   3  13    39778.74    39675.22   1767.10 o 
   1   5  13    76511.96    76945.74   2512.11 o 
   3   5  13     2976.18     3408.86    530.05 o 
   1   7  13     5538.82     6505.50    795.01 o 
   3   7  13    15612.20    16070.91   1330.23 o 
   5   7  13    45793.04    50445.37   3565.61 o 
   1   9  13    76721.52    76681.36   7951.93 o 
   3   9  13    12075.54    11191.49   4579.87 o 
   0   0  14    94335.86    84698.48   7320.55 o 
   0   2  14     5065.98     4954.85    962.08 o 
   2   2  14     9137.44     8159.00   1321.61 o 
   0   4  14   131127.55   125295.26   5209.02 o 
   2   4  14   230552.58   228138.11   6349.11 o 
   4   4  14    63605.53    66257.13   3838.50 o 
   0   6  14     2681.92     2000.06    824.54 o 
   2   6  14    12542.92    11317.83   1374.21 o 
   4   6  14    39487.83    41248.79   4259.38 o 
   0   8  14   141006.80   160323.77  47405.21 o 
   1   3  15     6010.32     5180.26   1001.00 o 
   1   5  15    41532.89    39543.71   3791.35 o 
   3   5  15    37083.27    42816.55  11009.55 o 
   0   2  16     5932.69     6448.74   3966.38 o 
                                                 
